# Supplementary material for: Nutritional Composition and Health Benefits of Various Botanical Types of Melon (Cucumis melo L.)
Source: Plants (Basel). 2021 Aug 24;10(9):1755. doi: 10.3390/plants10091755 (PMC8469201; doi:10.3390/plants10091755)
Supplement: Supplementary file 1 [file plants-10-01755-s001.zip]

Archive with 1 entries (1 files):
- plants-1329806-supplementary.pdf
